# Supplementary material for: Molecular Identification and Appraisal of the Genetic Variation of Taenia saginata in Central Regions of Vietnam
Source: Life (Basel). 2022 Jan 4;12(1):70. doi: 10.3390/life12010070 (PMC8781798; doi:10.3390/life12010070)
Supplement: Supplementary file 1 [file life-12-00070-s001.zip]

Archive with 1 entries (1 files):
- life-1494908-supplementary.pdf
